# Supplementary material for: Genetic Variants Associated with Fluoropyrimidine-Induced Toxicity in Real-World Patients After Pre-Emptive DPYD Pharmacogenetic Testing
Source: Pharmaceuticals (Basel). 2026 Mar 11;19(3):460. doi: 10.3390/ph19030460 (PMC13029575; doi:10.3390/ph19030460)
Supplement: Supplementary file 1 [file pharmaceuticals-19-00460-s001.zip]

Archive with 1 entries (1 files):
- pharmaceuticals-4139932-supplementary.pdf
